# Supplementary material for: Evaluation of cerebrospinal fluid proteins as potential biomarkers for early stage Parkinson’s disease diagnosis
Source: PLoS One. 2018 Nov 1;13(11):e0206536. doi: 10.1371/journal.pone.0206536 (PMC6211693; doi:10.1371/journal.pone.0206536)
Supplement: S1 Table — (XLSX) [file pone.0206536.s003.xlsx]

## Sheet: Sheet1
Analyte	Matriz effect	Diluiton	LLOQ	HLOQ	Intra variability	Inter variability	Innacuracy	QCs	Assay characterized	Company
α-syn	No	1:1	2.4pg/mL	200,000pg/mL	0.041	0.177	-0.09	Ok	Yes	Analytik-Jena, Germany
DJ-1	No	8-fold	24pg/mL	2000,000pg/mL	0.053	0.099	-0.16	No Qcs	Yes	Meso Scale Discovery, USA
FLT3LG	No	8-fold	0.64pg/mL	2,000pg/mL	0.051	0.149	-0.13	Ok	Yes	Meso Scale Discovery, USA
UCHL1	No	2-fold	0.23ng/mL	170ng/mL	0.084	0.232	-0.19	Ok	Yes	Millipore, USA
MMP2	No	2-fold	68pg/mL	50,000pg/mL	0.025	0.16	-0.14	Ok	Yes	Millipore, USA
S100β	No	2-fold	2.7pg/mL	2,000pg/mL	0.011	0.14	-0.12	Ok	Yes	Millipore, USA
p-Tau	No	1:100	0.34nM	250nM	0.07	0.203	-0.01	Ok	Yes	Fujirebio, Germany
t-Tau	No	1:100	4.39pg/mL	9,600pg/mL	0.029	0.202	0.02	Ok	Yes	Fujirebio, Germany
Aβ42	No	1:100	23.5pg/mL	1,550pg/mL	0.083	0.232	-0.18	Ok	Yes	Fujirebio, Germany
Aβ40	No	1:100	20pg/mL	900pg/mL	0.115	0.24	-0.16	Ok	Yes	Fujirebio, Germany
ApoA1	No	2-fold	1.25ug/mL	20ug/mL	0.026	0.122	0.01	Ok	Yes	Millipore, USA
HMGB1	No	1:1	2.5ng/mL	80ng/mL	0.066	0.082	0.12	Ok	Yes	IBL International, Germany
OPN	No	5-fold	3.5ng/mL	320ng/mL	0.107	0.154	-0.05	Ok	Yes	IBL International, Germany
NFL	No	5-fold	150pg/mL	9000pg/mL	0.052	0.091	0.18	Ok	Yes	IBL International, Germany
IL-6	No	2-fold	0.64pg/mL	2,000pg/mL	0.098	0.223	-0.17	Ok	Yes	IBL International, Germany
Matrix effect : Evaluated by the linearity of serial dilutions of a matrix pool. Linearity of dilution is defined based on the standard curve and calculated amount of analyte.
LLOQ : Lower Limit of Quantification
HLOQ : Higher Limit of Quantification
Intra-assay variability : Variability between replicates within the same experiment (CV≤15%)
Inter-assay variability : Variability between replicates from two independent experiments (CV≤ 30%)
Inaccuracy : Percent of difference between expected and observed concentration of a spiked sample (Inacc≤ 30%, %inacc=%recovery-100)
QCs : Quality Controls provided by the assay manufacturer
